# Supplementary material for: Dairy Farmers and Veterinarians’ Agreement on Communication in Udder Health Consulting
Source: Vet Sci. 2024 Dec 18;11(12):665. doi: 10.3390/vetsci11120665 (PMC11680391; doi:10.3390/vetsci11120665)
Supplement: Supplementary file 1 [file vetsci-11-00665-s001.zip]

Archive with 1 entries (1 files):
- vetsci-3171500-supplementary.pdf
